# Supplementary material for: Psychometric Performance of the Stony Brook Scar Evaluation Scale and SCAR-Q Questionnaire in Dutch Children after Pediatric Surgery
Source: Int J Environ Res Public Health. 2023 Dec 30;21(1):57. doi: 10.3390/ijerph21010057 (PMC10815752; doi:10.3390/ijerph21010057)
Supplement: Supplementary file 1 [file ijerph-21-00057-s001.zip]

Archive with 1 entries (1 files):
- ijerph-2723208-supplementary.pdf
